# Supplementary material for: Cross talk between bacterial and human gene networks enriched using ncRNAs in IBD disease
Source: Sci Rep. 2023 May 11;13:7704. doi: 10.1038/s41598-023-34780-x (PMC10175251; doi:10.1038/s41598-023-34780-x)
Supplement: Supplementary file 1 — Supplementary Information 1. [file 41598_2023_34780_MOESM1_ESM.txt]

Supplement 1: The codes used in data anlysis
 
#GSE126124 analysis
setwd("E:/Microarray Analysis & R/WorkingDirectory/")
getwd()
dir()
#Library packages
library(limma)
library(affy)
library(tkWidgets)
#Read target file
targets=readTargets(file = "targets.txt",sep = "\t")
dim(targets)
View(targets)
rownames(targets)=targets$File.Name
View(targets)
#Read data and Normaliziation
data=justRMA(filenames = targets$File.Name,
             phenoData = targets,
             normalize = T,
             background = T,
             compress = F )
View(data)
colnames(data)[1:20]
rownames(data)[1:20]
dim(data)
class(data)

normData=data@assayData[["exprs"]]
#OR
normData=exprs(object = data)
class(normData)
colnames(normData)
rownames(normData)
dim(normData)
View(normData)
# Normalization Check
boxplot(normData)
library(AgiMicroRna)
boxplotMicroRna(object = normData,
                maintitle = "Log2Boxplot",
                colorfill ="red",
                xlab ="Samples",
                ylab = "Exp"
                  )

RleMicroRna(object = normData,maintitle = "Rle MRNA")
hierclusMicroRna(object = normData,
                 methdis ="euclidean",
                 methclu ="complete",sel = F  )

normData2=normData
colnames(normData2)=targets$Type
hierclusMicroRna(object = normData2,
                 methdis ="euclidean",
                 methclu ="complete",sel = F  )
#PCA
pc=prcomp(x = normData)
class(pc)
#for samples
pcr=pc$rotation
View(head(pcr))
class(pcr)

pcr=as.data.frame(pcr)
plot(x=pcr$PC1,y=pcr$PC2,
     type = "p",cex=1,pch=16,col="red")
text(x=pcr$PC1,y=pcr$PC2+0.015,labels = rownames(pcr),cex=0.4,pch=10)

rownames(pcr)

#for Genes
pcx=pc$x
View(pcx)
class(pcx)
pcx=as.data.frame(pcx)
plot(x=pcx$PC1,y=pcx$PC2,cex=1,pch=16,col="green")
text(x=pcx$PC1,y=pcx$PC2+0.015,labels = rownames(pcx),cex=0.4,pch=10)


#Annotation
BiocManager::install("hugene.1.0.st.v1frmavecs")
library(annotate)

annotation=read.delim("E:/Microarray Analysis & R/WorkingDirectory/rewiseAnnotation.txt")
dim(annotation)
View(head(annotation))
ID=featureNames(data)
length(ID)
View(ID)
ID=as.data.frame(ID)
View(ID)
annotationFinal=merge(x = ID,y = annotation,by="ID",x.all=T)
View(head(annotationFinal))
dim(annotationFinal)
rownames(annotationFinal)=annotationFinal$ID
View(head(annotationFinal))
fData(data)=annotationFinal
#Our annotation is Complete
#Filter
library(genefilter)
quantile(x =normData )
f1=kOverA(k = 50,A = 7)
f2=function(x){
  quantile(x,0.75)>7
}
combineFilter=filterfun(f1,f2)
select=genefilter(expr = data,flist = combineFilter)
sum(select)
DataPresent=data[select,]
dim(DataPresent)

class(data)
dim(data)
dim(DataPresent)
class(DataPresent)

normDataPresent=DataPresent@assayData[["exprs"]]
dim(normDataPresent)
View(head(normDataPresent))
#merging data and annotation
ann=DataPresent@featureData@data
dim(ann)
class(normDataPresent)
normDataPresent=as.data.frame(normDataPresent)
normDataPresent$ID=rownames(normDataPresent)
View(head(normDataPresent))
normDataPresent=normDataPresent[,c(79,1:78)]
View(head(normDataPresent))
View(head(ann))
finalNormDara=merge(x = normDataPresent,y = ann,all.x = T)
View(finalNormDara)[1:30,]#show 50 columns for see more columns 
####logFC calculation and stat
View(targets)
colnames(targets)
group=factor(targets$Type,levels = unique(targets$Type))
group

design=model.matrix( ~ 0 +group)
design
colnames(design)=levels(group)
rownames(design)=targets$File.Name
design

# calculate mean of samples:
fit=lmFit(object = DataPresent,design = design)
class(fit)
View(fit)
fitdataframe=data.frame(fit)
View(fitdataframe)
#we get mean in later step and now we want to minus means of sampels to get Log2FC: 
# calculate Log FC
colnames(design)
contrastMatrix=makeContrasts(contrasts = " IBD - Ctrl ",levels = design)
contrastMatrix

fit2=contrasts.fit(fit = fit,contrasts = contrastMatrix)
View(fit2)
fit2dataframe=data.frame(fit2)
View(fit2dataframe)#we get LogFC now

#some statisticaly function
fit3=eBayes(fit = fit2)
View(fit3)
fit3dataframe=data.frame(fit3)
View(fit3dataframe)

res=topTable(fit = fit3,
             number = Inf,adjust="fdr",
             sort.by = "p",lfc = 1,p.value = 0.01)

write.csv(x = res,file = "FinalResults.csv",sep = ",")

#######################EXTRA
dim(res)
View(res)
res$ID=rownames(res)
View(res)
res=res[,c(7,1:6)]
View(res)
FinalResuls=merge(x = res,y = annotation,by = "ID",all.x = T)
dim(FinalResuls)
View(FinalResuls)
write.csv(FinalResuls,"FinalResults.csv",quote = F)
################################################################################################
#GSE95095 analysis
setwd("E:/Microarray Analysis & R/WorkingDirectory/")
getwd()
dir()
library(limma)
library(oligo)
library(affy)
#
data=read.delim("E:/Microarray Analysis & R/WorkingDirectory/GSE95095_non-normalized_data.txt")
View(head(data))
class(data)
dim(data)
colnames(data)
#select data,columns 1,2,4,6,..
data1=data[,c(1,2,4,6,8,10,12,14,16,18,20,22,24,26,28,30,32,34,36,
              38,40,42,44,46,48,98,100,102,104,106,108,110,
              112,114,116,118,120)]

colnames(data1)
######OR
data1=data[,c(1,seq(2,48,2),seq(98:121,2))]
############
View(data1)
ncol(data1)

boxplot(data1[,-1])

rownames(data1)=data1$ID_REF
View(head(data1))
data1=data1[,-1]
View(head(data1))
ncol(data1)
data1=as.matrix(log2(data1+1))
View(head(data1))
boxplot(data1)#data are not normalize yet
normalData=normalizeBetweenArrays(object = data1
            ,method ="quantile" )
boxplot(normalData)
class(normalData)
dim(normalData)
View(head(normalData))
normalData=as.data.frame(normalData)
class(normalData)
normalData$ID=rownames(normalData)
View(head(normalData))
normalData=normalData[,c(37,1:36)]
View(head(normalData))
ncol(normalData)

colnames(normalData)=c("ID",rep("IBD",24),rep("Normal",12))
View(head(normalData))
colnames(normalData)
######
pc=prcomp(normalData[,-1],scale. = T )
View(pc)

pcr=pc$rotation
pcr=data.frame(pcr)
View(pcr)
plot(x=pcr$PC1,y=pcr$PC2,pch=1,col="red",ylim=c(-0.5,0.3))
text(x=pcr$PC1,y=pcr$PC2+0.03,labels = rownames(pcr))

pcr$sample=rownames(pcr)
library(ggplot2)
ggplot(pcr,aes(x=PC1,y=PC2,col=pcr$sample))+geom_point()+theme_classic()

ggplot(pcr,aes(x=PC1,y=PC2,label=sample))+geom_text()

##########Annotation
View(head(normalData))
dir()
annot=read.delim("GPL.txt")
dim(annot)
colnames(annot)
annotation=subset(annot,
        select=c("Symbol","Entrez_Gene_ID","ID","Ontology_Process"))
class(annotation)
dim(annotation)
View(annotation)
annotation=annotation[,c(3,1,2,4)]
View(annotation)

finalExData=merge(x =annotation,y = normalData,by="ID" )
dim(finalExData)
View(finalExData)[1:20,]

finalExData$Symbol=sub(pattern = "///.*",
   replacement = "",x = finalExData$Symbol)
dim(finalExData)

finalExDataAgg=aggregate(finalExData[,5:40],
                list(finalExData$Symbol),mean )

dim(finalExDataAgg)
View(finalExDataAgg)[1:50,]
finalExDataAgg=finalExDataAgg[-(1:10),]
colnames(finalExDataAgg)[1]="Gene"
write.csv(x = finalExDataAgg,file =" NormalizeData.csv")
write.table(x = finalExDataAgg,file =" NormalizeData.txt",
            sep ="\t" )

##Limma
dim(finalExDataAgg)
View(finalExDataAgg)
rownames(finalExDataAgg)=finalExDataAgg[,1]
finalExDataAgg=finalExDataAgg[,-1]
dim(finalExDataAgg)
View(finalExDataAgg)


colnames(finalExDataAgg)
group=factor(c(rep("IBD",24),rep("Normal",12)))
class(group)
levels(group)
length(group)

design=model.matrix(object = ~ 0+ group ,finalExDataAgg)
design
colnames(design)=levels(group)
rownames(design)=colnames(finalExDataAgg)
design

fit=lmFit(object = finalExDataAgg,design = design)
fitdataframe=data.frame(fit)
View(fitdataframe)

contrasMatrix=makeContrasts(contrasts = "IBD -Normal",levels =design )
fit2=contrasts.fit(fit = fit,contrasts = contrasMatrix)
fit2dataframe=data.frame(fit2)
View(fit2dataframe)

fit3=eBayes(fit = fit2)
fit3dataframe=data.frame(fit3)
View(fit3dataframe)
dim(fit3)

Result=topTable(fit = fit3,number = Inf,
                adjust.method ="fdr",p.value = 0.05,
                lfc = 1,sort.by = "p" )
dim(Result)

Result=topTable(fit = fit3,number = Inf,
                adjust.method ="fdr",p.value = 0.01,
                lfc = 1,sort.by = "p" )
dim(Result)
View(Result)
write.csv(x = Result,file ="FinalResults.csv")
# another way
Results=decideTests(object = fit3,adjust.method = "fdr",p.value = 0.01,lfc = 1)
dim(Results)
sum(Resu)
sum(Results > 0,na.rm = T)
sum(Results < 0,na.rm = T)
#same Results 
write.fit(fit = fit3,results = Results,file = "DecidesTest.csv",
          adjust ="fdr",sep = "," )

DEG=read.csv("E:/Microarray Analysis & R/WorkingDirectory/DecidesTest.csv")
dim(DEG)
View(head(DEG))

DEGs=subset(DEG,Results!=0)
dim(DEGs)
View(DEGs)
rownames(DEGs)=DEGs[,1]
DEGs=DEGs[,-1]
write.csv(x =DEGs,file = "DEGs.csv" )
##########################################################################################################
#GSE87473 analysis
setwd("E:/Microarray Analysis & R/WorkingDirectory/")
getwd()
dir()
library(affy)
library(limma)
#
targets=readTargets(file = "targets.txt",sep = "\t")
View(targets)
rownames(targets)=targets$Files.Name
View(targets)
#read Data
eset=justRMA(filenames = targets$Files.Name,
             phenoData =targets,compress = F,
             normalize = T,background = T )

dim(eset)
colnames(eset)
View(head(exprs(eset)))
normData=exprs(eset)
View(head(normData))

#
boxplot(normData,col="red")
library(AgiMicroRna)
boxplotMicroRna(object = normData,maintitle="log2 gMedianSignal",
                colorfill= "orange",xlab = "Groups",ylab = "Exp")
hierclusMicroRna(object = normData,
                 methdis = "euclidean",methclu ="complete",
                 sel =F  )

colnames(normData)=targets$Files.Name
normData2=normData
colnames(normData2)=targets$Type
hierclusMicroRna(object = normData2,
                 methdis = "euclidean",methclu ="complete",
                 sel =F  )
View(head(normData2))
#PCA
#for samples
rm(normData2)
pc=prcomp(x = normData)
pcr=pc$rotation
pcr=data.frame(pcr)
View(pcr)
plot(x=pcr$PC1,y = pcr$PC2,type = "p",
     cex=1,pch=16,col="red")
text(x=pcr$PC1,y = pcr$PC2+0.005,
     labels = rownames(pcr),cex =0.4,pch=10 )
#for Genes
pcx=pc$x
pcx=data.frame(pcx)
View(head(pcx))
plot(x=pcx$PC1,y = pcx$PC2,type = "p",
     cex=1,pch=16,col="red")
text(x=pcx$PC1,y = pcx$PC2+0.005,
     labels = rownames(pcx),cex =0.4,pch=10 )
#Annotation
#search in biocoductor HT_HG-U133_Plus_PM
library(annotate)
library(BiocManager)
BiocManager::install("hthgu133pluspm.db")
library(hthgu133pluspm.db)
#
ids=featureNames(object = eset)
length(ids)

columns(hthgu133pluspm.db)
keytypes(hthgu133pluspm.db)

k=select(x = hthgu133pluspm.db,
         keys = ids,keytype = "PROBEID",
         columns =c("SYMBOL", "GENENAME" ,
          "ACCNUM","ENTREZID", "PATH" )  )
class(k)
View(head(k))
dim(k)
annotation=aggregate(x = k,
 by=list(k$PROBEID),
 function(x){paste(unique(x),collapse="///" )})
dim(annotation)
View(head(annotation))
rownames(annotation)=annotation[,1]
View(head(annotation))
annotation=annotation[,-1]
View(head(annotation))
fData(eset)=annotation

##Gene filtration
library(genefilter)
dim(eset)
quantile(normData)
f1=kOverA(k = 70,A = 7)
f2=function(x){
  quantile(x,0.75)>7
}
ff=filterfun(f1)
select=genefilter(expr = eset,flist = ff)
sum(select)
esetPresent=eset[select,]

class(eset)
dim(eset)

class(esetPresent)
dim(esetPresent)

normDataPresent=exprs(object = esetPresent)
PlotData=cbind(esetPresent@featureData@data,normDataPresent)
write.csv(x = PlotData,file = "PlotData.csv")

View(targets)
colnames(targets)
group=factor(targets$Type,levels = unique(targets$Type))
group

design=model.matrix(object = ~ 0 +group)
design
colnames(design)=levels(group)
rownames(design)=targets$Files.Name
design

fit=lmFit(object = esetPresent,design = design)
class(fit)
View(data.frame(fit))

colnames(design)
contrastMatrix=makeContrasts(contrasts =" IBD - Normal ",levels = design )
contrastMatrix

fit2=contrasts.fit(fit = fit,contrasts = contrastMatrix)
View(head(data.frame(fit2)))

fit3=eBayes(fit = fit2)
View(head(data.frame(fit3)))

res=topTable(fit = fit3,coef =" IBD - Normal ",
             number =Inf,adjust.method ="fdr",sort.by = "p",
             p.value =0.01,lfc = 1 
              )
dim(res)
##Extra
res=topTable(fit = fit3,coef =" IBD - Normal ",
             number =Inf,adjust.method ="fdr",sort.by = "p",
             p.value =0.05,lfc = 2
)
dim(res)
##
write.csv(x = res,file = "FinalResults.csv",quote = F)
#
Results=decideTests(object = fit3,adjust.method = "fdr",p.value = 0.01,lfc = 1)
write.fit(fit = fit3,results =Results,file = "DecideTest.csv" ,adjust = "fdr",sep=",")
dim(Results)
sum(Results > 0,na.rm = T)
sum(Results < 0,na.rm = T)

########################################################################################################
#GSE75214 analysis
setwd("E:/Microarray Analysis/WorkingDirectory/")
getwd()
dir()
library(limma)
library(GEOquery)
data=getGEO(GEO = "GSE75214",GSEMatrix = T,
            AnnotGPL = T,getGPL = T)

class(data)
data2=data[[1]]
View(data2)
data2=data2[,c(1:19)]
normData=exprs(data2)
class(normData)
dim(normData)
boxplot(normData)
View(head(normData))
ndata=as.data.frame(normData)
ndata$ID=rownames(normData)
View(ndata)
ann=read.delim("E:/Microarray Analysis/WorkingDirectory/GSE75214-Annotation.tsv",header = T)
class(ann)
dim(ann)
View(head(ann))
mergedata=merge(x = ann,y = ndata,by = "ID")
dim(ann)
dim(ndata)
dim(mergedata)
View(head(mergedata))
mdata=mergedata[,-1]
View(mdata)
dim(mdata)
mdata$Gene.symbol=gsub(pattern = "///.*",replacement = "",mdata$Gene.symbol)
Aggdata=aggregate(mdata[,2:20],list(mdata$Gene.symbol),mean)
dim(Aggdata)
View(head(Aggdata))
Aggdata=Aggdata[-1,]
rownames(Aggdata)=Aggdata[,1]
View(Aggdata)
Aggdata=Aggdata[,-1]
boxplot(Aggdata)
min(Aggdata)
max(Aggdata)
write.csv(x = Aggdata,file = "GSE75214.csv")
##########################################################################################################
#Metaanalysis of Datasets
setwd("E:/WorkingDirectory/")
getwd()
dir()
library(limma)
library(affy)
library(sva)

af126124=read.csv("126124.csv",header = T)
af75214=read.csv("75214.csv",header = T)
af87473=read.csv("87473.csv",header = T)
il95095=read.csv("95095.csv",header = T )

boxplot(af75214[2:ncol(af75214)])
boxplot(af126124[2:ncol(af126124)])
boxplot(il95095[2:ncol(il95095)])
boxplot(af87473[3:ncol(af87473)])

min(af75214[,2:ncol(af75214)])
max(af75214[,2:ncol(af75214)])

min(af126124[,2:ncol(af126124)])
max(af126124[,2:ncol(af126124)])

min(af87473[,3:ncol(af87473)])
max(af87473[,3:ncol(af87473)])

min(il95095[,2:ncol(il95095)])
max(il95095[,2:ncol(il95095)])

View(af126124)
View(af75214)
View(il95095)
af87473=af87473[,-2]
af87473=af87473[,-2]
af87473=af87473[-1,]

colnames(il95095)[1]
colnames(il95095)[1]="X"

merge1=merge(x = af75214,y = af126124,by="X")
ncol(merge1)
merge2=merge(x = merge1,y = af87473,by="X")
ncol(merge2)
merge3=merge(x = merge2,y = il95095,by="X")
ncol(merge3)
View(head(merge3))

boxplot(merge3[,2:ncol(merge3)])
boxplot(af87473[3:ncol(af87473)])
write.csv(x = merge3,file = "mergefiles.csv")

batch=factor(c(rep(1,ncol(af75214)-1),rep(2,ncol(af126124)-1),
rep(3,ncol(af87473)-1),
rep(4,ncol(il95095)-1)))

length(batch)
Final=ComBat(merge3,batch)
View(merge3)

rownames(merge3)=merge3[,1]
merge3=merge3[,-1]
View(merge3)
Final=ComBat(merge3,batch)
min(Final)
max(Final)
boxplot(Final)
quantile(Final)

######REMOVE OUTLIERS
boxplot(Final)$out
Q <- quantile(Final, probs=c(.25, .75), na.rm = FALSE)
Q
quantile(Final)
iqr <- IQR(Final)
iqr
up <-  Q[2]+1.5*iqr # Upper Range
low<- Q[1]-1.5*iqr # Lower Range
up
low
eliminated<- subset(Final,Final > (Q[1] - 1.5*iqr) & Final < (Q[2]+1.5*iqr))
eliminated<- subset(Final, Final > (Q[1] - 1.5*iqr) & Final < (Q[2]+1.5*iqr))
View(Final)
write.csv(Final,"mergeFileAfterRemoveBatcheffect.csv")

##
data=read.delim("SORTED_mergeFilesBeforeRemoveBatcheffect.txt",header = T,row.names=1)
class(data)
dim(data)
View(head(data))
colnames(data)
colnames(data)=c(rep("IBD",320),rep("CTRL",76))
colnames(data)
View(head(data))
group=factor(c(rep("IBD",320),rep("CTRL",76)))
design=model.matrix(~group + 0,data)
design
colnames(design)=levels(group)
design
fit=lmFit(data,design)
contMatrix=makeContrasts(contrasts = "IBD-CTRL",levels = design)
fit2=contrasts.fit(fit = fit,contrasts = contMatrix)
fit2=eBayes(fit2)
Result=topTable(fit = fit2,adjust.method = "fdr",sort.by = "logFC",number = Inf)
head(Result)
dim(Result)
write.csv(Result,"CompleteResult.csv")
subset=subset(Result,Result$P.Value<0.01 &(Result$logFC>1 | Result$logFC< (-1)) )
dim(subset)
View(subset)
write.csv(subset,"p.v(0.01)-LFC(1).csv")

subset=subset(Result,Result$P.Value<0.05 &(Result$logFC>1 | Result$logFC< (-1)) )
dim(subset)
View(subset)
View(subset)
################################################################################################
#generate Plots
setwd("E:/WorkingDirectory/")
data=read.csv("DataForGeneratingPlots.csv",header = T)

# Volcano Plot
logP=-log10(data$adj.P.Val)
#Data=cbind(Data,logP)
data$logP=logP
View(data)

plot(x=data$logFC,y=data$logP,main="VolcanoPlot",
     xlab="logFC",ylab="-log10(pvalue)",
     pch=16,cex=0.5,)

Up=subset(data,data$logFC>1)
Down=subset(data,data$logFC <(-1) & data$P.Value < 0.01)

points(x=Up$logFC,y=Up$logP,col="red",pch=16,cex=0.5)
text(x=Up$logFC,y=Up$logP+0.5,labels=Up$GENENAME,col="red",cex=0.3)

points(x=Down$logFC,y=Down$logP,col="green",pch=16,cex=0.5)
text(x=Down$logFC,y=Down$logP-0.3,labels=Down$GENENAME,col="green",cex=0.3)

#Sametime code for draw line
abline(v=c(-1,1),col="blue")
abline(h=2,col="blue")

legend(x=3, y=50, legend=c("UpRegulateGenes", "DownRegulateGenes"), 
       fill = c("red","green")
)

legend(x = "topright", box.col = "brown",
       bg ="yellow", box.lwd = 2 , title="EQUATIONS", 
       legend=c("Equation 1", "Equation 2"), 
       fill = c("blue","red"))

legend(x = "topleft",
      box.lwd = 2 , 
       legend=c("UP", "DOWN"), 
       fill = c("red","green"),cex = 0.7)


##HeatMap

data2=subset(data,data$P.Value<0.01 & abs(logFC)>=1)
dim(data2)
rownames(data2)=data2[,1]
data2=data2[,8:403]
library(pheatmap)
pheatmap(mat = data2)
Cols=colorRampPalette(c("blue","yellow","red"))
pheatmap(data2,
         color = Cols(100),
         border_color = "NA",
         labels_row =rownames(data2),clustering_distance_cols = "euclidean",
         fontsize_row = 2,fontsize_col = 4  
)

pheatmap(data2,
         color = Cols(100),
         border_color = "NA",
         labels_row =rownames(data2), clustering_distance_cols = "correlation",
         fontsize_row = 2,fontsize_col = 4  
)


pheatmap(data2,
         color = Cols(100),
         border_color = "NA",
         labels_row =rownames(data2),
         fontsize_row = 3,fontsize_col = 4,
         clustering_distance_cols = "euclidean",
         clustering_distance_rows = "maximum",
         clustering_method ="complete",
         cluster_cols = T,cluster_rows = T,
         legend = T,show_colnames = F,show_rownames = T)

##############
pheatmap(data2,
         color = Cols(100),
         border_color = "NA",
         labels_row =rownames(data2),
         fontsize_row = 3,fontsize_col = 4,
         clustering_distance_cols = "euclidean",
         cluster_cols = T,cluster_rows = T,
         legend = T,show_colnames = F,show_rownames = T)
####################################################################
setwd("E:/WorkingDirectory/")
data=read.delim("UPRegulateGenes.txt",header = T)
View(data)
rownames(data)=data[,1]
data=data[,8:ncol(data)]

pheatmap(data,
         color = Cols(100),
         border_color = "NA",
         labels_row =rownames(data),
         fontsize_row = 3,fontsize_col = 4,
         clustering_distance_cols = "euclidean",
         clustering_distance_rows = "maximum",
         clustering_method ="complete",
         cluster_cols = T,cluster_rows = T,
         legend = T,show_colnames = F,show_rownames = T)


pheatmap(data,legend = T)

##########################################################################################################
